# Supplementary material for: Enrichment of HP1a on Drosophila Chromosome 4 Genes Creates an Alternate Chromatin Structure Critical for Regulation in this Heterochromatic Domain
Source: PLoS Genet. 2012 Sep 20;8(9):e1002954. doi: 10.1371/journal.pgen.1002954 (PMC3447959; doi:10.1371/journal.pgen.1002954)
Supplement: Table S1 — Description of ChIP datasets. Overlap of top 40% peaks – for the replicate experiments, overlap between the top 40% of peaks is calculated, with peaks calls based on p-value enrichment scores. Overlap based on size-adjusted threshold – for replicate experiments, overlap between the peaks is determined with peaks calls based on p-value enrichment scores and adjusted for the number of peaks called in each experiment. Correlation coefficient r – correlation coefficient is calculated from the log10 p-value enrichment scores of the two replicate experiments. When more than two replicate datasets were available, the average correlation coefficient is reported. (XLS) [file pgen.1002954.s017.xls]

## Sheet: Sheet1
			Overlap of top 40% of peaks		Overlap based on size-adjusted threshold		Correlation coefficient r		GEO accession
	Antigen	Source	S2	BG3	S2	BG3	S2	BG3	S2	BG3
1	H1-depl	Jim Kadonaga	50%/52%	42%/43%	0.37	0.34	0.527	0.73	GSE32768	GSE32767
2	H2B-ubiq	Medimabs MM-029 (lot# 298050017)	100%/100%	100%/100%	0.91	0.89	0.923	0.903	GSE20773	GSE20771
3	H3K18ac	Abcam ab1191 (lot# 117520)	98%/94%	98%/98%	0.76	0.83	0.806	0.904	GSE20775	GSE20774
4	H3K23ac-depl	Upstate 07-355 (lot# 27133)	90%/89%*	93%/95%	67%*	0.73	0.626*	0.795	GSE20777	GSE20776
5	H3K27ac	Lake Placid AR-0105-50 (lot# 105)	98%/98%	95%/96%	0.81	0.77	0.869	0.823	GSE20779	GSE20778
6	H3K27me3	Abcam ab6002 (lot# 455295)	89%/92%	98%/99%	0.71	0.81	0.839	0.799	GSE20781	GSE20780
7	H3K36me1	Abcam ab9048 (lot# 103328)	99%/98%	100%/100%	0.81	0.89	0.823	0.9	GSE25374	GSE20782
8	H3K36me3	Abcam ab9050 (lot# 353147)	97%/98%	100%/100%	0.84	0.94	0.885	0.94	GSE20785	GSE20783
9	H3K4me2	Millipore 07-030 (lot# DAM1503382)	99%/99%	100%/99%	0.89	0.91	0.91	0.936	GSE23470	GSE23469
10	H3K4me3	Abcam ab8580 (lot# 199622) or Lake Placid AR-0169-50 (lot#169)	96%/96%*	98%/99%	81%*	0.86	0.834*	0.843	GSE20787	GSE20839
11	H3K79me1	Abcam ab2886 (lot# 361912)	89%/91%	84%/85%	0.72	0.66	0.834	0.83	GSE23473	GSE32736
12	H3K79me2	Abcam ab3594 (lot# 121826)	98%/99%	94%/94%	0.86	0.77	0.899	0.853	GSE20789	GSE20788
13	H3K9me2	Abcam ab1220 (lot# 387502)	97%/97%	97%/97%	0.81	0.84	0.857	0.883	GSE20792	GSE20791
14	H3K9me3	Abcam ab8898 (lot# 492774 and 339900)	97%/96%	95%/95%	0.76	0.78	0.805	0.878	GSE20794	GSE20793
15	H4-depl	Upstate 05-858 (lot# JBC1361839)	69%/72%	53%/57%	0.55	0.43	0.726	0.649	GSE32771	GSE32770
16	H4K16ac	Lake Placid AR-0107 (lot# 107)	99%/99%	99%/98%	0.85	0.81	0.873	0.903	GSE20798	GSE20795
17	Chromator	I.F. Zhimulev/H. Saumweber	100%/99%	100%/99%	0.87	0.87	0.88	0.895	GSE20764	GSE20761
18	E(Z)	Vincenzo Pirrotta	88%/87%*	94%/91%	64%*	0.74	0.351*	0.561	GSE20769	GSE23465
19	HP1a	Sarah C. R. Elgin (wa191)	87%/86%	82%/82%*	0.66	60%*	0.719	0.743*	GSE23483	GSE23481
20	HP1C	Sarah C. R. Elgin (MO462)	89%/83%	89%/88%	0.64	0.69	0.558	0.69	GSE20825	GSE20824
21	PC	Vincenzo Pirrotta	100%/100%	99%/98%	0.84	0.86	0.802	0.766	GSE20804	GSE20803
22	RNA pol II	Arno L. Greenleaf	97%/98%	96%/95%	0.83	0.77	0.872	0.865	GSE20807	GSE20832
23	SU(VAR)3-9	Gunter Reuter	75%/80%*	95%/96%	58%*	0.79	0.529*	0.809	GSE23488	GSE20834
24	HIS2AV	Lake Placid (rabbit 9751)	95%/96%	80%/82%	0.8	0.62	0.856	0.754	GSE27731	n/a
25	H3K4me1	Abcam ab8895 (lot# 349232 [S2]; lot# 573636 [BG3])	99%/99%*	100%/100%	0.88	0.9	0.943	0.938	GSE20786	GSE23468
26	H3K9ac	Lake Placid AR-0102 (lot# 102 )	95%/94%	71%/73%*	0.78	0.57	0.762	0.783	GSE20790	GSE32830
27	H3K27me2	Thomas Jenuwein ( Rabbit 8841 )	73%/71%	56%/55%	0.55	0.52	0.78	0.807	GSE27790	GSE27789
28	ASH1	SDI Q4117	85%/84%	78%/84%	0.62	0.56	0.585	0.43	GSE25361	GSE32748
29	BEAF-32	Paul Schedl, Jason Blanton, Greg Shanower (BEAF-70)	81%/80%	76%/74%	0.61	0.52	0.401	0.38	GSE20812	GSE20811
30	CP190	Vincenzo Pirrotta (CP190-HB)	83%/81%	93%/94%	0.64	0.75	0.63	0.727	GSE20815	GSE20814
31	CTCF	Marek Bartkuhn	92%/94%	92%/89%	0.74	0.7	0.618	0.578	GSE32750	GSE32749
32	HP1B	Steven Henikoff	81%/87%	83%/80%**	0.62	0.59	0.543	0.761	GSE20823	me_3016
33	HP2	Sarah C. R. Elgin (Ab2-90)	93%/95%	90%/85%*	0.72	0.62	0.66	0.586	GSE20826	GSE27747
34	ISWI	SDI Q4095	9%/94%	82%/82%	0.75	0.65	0.772	0.769	GSE27752	GSE27750
35	JIL-1	SDI Q3433	99%/98%**	100%/100%	0.87	0.95	0.837	0.95	GSE27757	GSE27754
36	MOD(MGD4)	Victor Corces	93%/92%	93%/90%	0.71	0.67	0.197	0.73	GSE23489	GSE20802
37	MOF	SDI Q4145	98%/98%	96%/97%	0.81	0.8	0.837	0.82	GSE27806	GSE27803
38	MRG15	SDI Q2481	95%/95%	84%/82%	0.77	0.66	0.768	0.805	GSE25367	GSE25365
39	PCL	SDI Q3412	82%/85%	94%/95%	0.57	0.73	0.34	0.57	GSE27765	GSE20830
40	POF	Sarah C. R. Elgin (MO459)	55%/58%*	73%/68%	0.35	0.45	0.572	0.624	GSE32858	GSE27808
41	PSC	Vincent Pirrotta	77%/83%	85%/92%	0.51	0.59	0.507	0.38	GSE25371	GSE25370
42	SCE	SDI Q3200	93%/96$	98%/99%	0.7	0.78	0.673	0.71	GSE20818	GSE20817
43	SU(HW)	Vincent Pirrotta (SUHW)-HB)	100%/100%	100%/100%	0.86	0.9	0.858	0.913	GSE20808	GSE20833
44	SU(VAR)3-7	SDI Q3448	87%/82%	92%/89%	0.61	0.66	0.6	0.698	GSE23487	GSE23486
45	TRL	G. Cavalli (GAF)	98%/98%	99%/98%	0.8	0.82	0.83	0.836	GSE20770	GSE23466
		Please see www.modencode.org for data and other accession numbers
	#1-23 as in Riddle et al 2011
	depl - regions of depletion rather than enrichment were used for analysis
	* data from 3 replicate datasets was used
	** data from 4 replicate datasets was used
	"me ####" accession numbers refer to the www.modencode.org IDs. Will be deposited to GEO shortly
