# Supplementary material for: Enrichment of HP1a on Drosophila Chromosome 4 Genes Creates an Alternate Chromatin Structure Critical for Regulation in this Heterochromatic Domain
Source: PLoS Genet. 2012 Sep 20;8(9):e1002954. doi: 10.1371/journal.pgen.1002954 (PMC3447959; doi:10.1371/journal.pgen.1002954)
Supplement: Table S2 — Description of ChIP datasets from mutants. Overlap of top 40% peaks – for the replicate experiments, overlap between the top 40% of peaks is calculated, with peaks calls based on p-value enrichment scores. Overlap based on size-adjusted threshold – for replicate experiments, overlap between the peaks is determined with peaks calls based on p-value enrichment scores and adjusted for the number of peaks called in each experiment. Correlation coefficient r – correlation coefficient is calculated from the log10 p-value enrichment scores of the two replicate experiments. When more than two replicate datasets were available, the average correlation coefficient is reported. (XLSX) [file pgen.1002954.s018.xlsx]

## Sheet: Sheet1
			Overlap of top 40% of peaks				Overlap based on size-adjusted threshold				Correlation coefficient r				GEO accession
	Antigen	Source	OR	POF -/-	HP1a -/-	EGG -/-	OR	POF -/-	HP1a -/-	EGG -/-	OR	POF -/-	HP1a -/-	EGG -/-	OR	POF -/-	HP1a -/-	EGG -/-
1	H3K36me3	Abcam ab9050 (lot# 707946)	99%/99%	100%/100%	95%/98%*	-	0.85	0.91	0.82	-	0.835	0.887	0.877	-	GSE32793	me3686	me3759	me3684
2	H3K9me2	Abcam ab1220 (lot# 387502)	73%/75%	95%/95%	77%/76%	98%/99%	0.58	0.74	0.55	0.8	0.477	0.844	0.737	0.839	GSE32855	me4201	me3771	me3692
3	H3K9me3	Abcam ab8898 (lot# 699687)	99%/98%	99%/97%	74%/74%*	100%/99%	0.82	0.8	0.51	0.87	0.887	0.842	0.719	0.832	GSE23462	me4202	me3775	me3774
4	HP1a	Sarah C. R. Elgin (wa191)	99%/97%	75%/73%*	-	99%/98%	0.87	0.54	-	0.85	0.774	0.662	-	0.756	GSE23460	me3780	me4203	me3702
5	POF	Sarah C. R. Elgin (MO459)	96%/89%	-	78%/81%*	53%/51%	0.67	-	0.45	0.35	0.455	-	0.437	0.631	GSE32747	me3794	me3896	me3793
6	RNA pol II	Abcam ab5408 (lot#962594)	72%/66%*	96%/95%	72%/71%	-	0.48	0.77	0.53	-	0.603	0.845	0.714	-	GSE32850	me4204	me3798	-
		Please see www.modencode.org for data and other accession numbers
					* data from 3 replicate datasets was used
					"me ####" accession numbers refer to the www.modencode.org IDs. Will be deposited to GEO shortly
